# Supplementary material for: Modeling Core Metabolism in Cancer Cells: Surveying the Topology Underlying the Warburg Effect
Source: PLoS One. 2010 Aug 25;5(8):e12383. doi: 10.1371/journal.pone.0012383 (PMC2928278; doi:10.1371/journal.pone.0012383)
Supplement: Table S1 — Metabolic reconstruction for central metabolism in cancer. (0.03 MB XLS) [file pone.0012383.s001.xls]

## Sheet: Hoja1
Metabolic Reconstruction integrating the main metabolic pathways participating in cell proliferatio of cancer cells.
In orange are shown demad reactions.
In yellow are denoted the sink reactions.
Red row denotes the objective function.
Enzyme Notation.	Metabolic Reaction.
	Reactans		Products	Metabolic Pathway	Lower bound	Upper bound	Compartment
ACYP	13dpg[c] + h2o[c]	->	3pg[c] + h[c] + pi[c]	Glycolysis	0	20	Cytoplasm
DPGM	13dpg[c]	<=>	23dpg[c] + h[c]	Glycolysis	-20	20	Cytoplasm
DPGase	23dpg[c] + h2o[c]	->	3pg[c] + pi[c]	Glycolysis	0	20	Cytoplasm
ENO	2pg[c]	<=>	h2o[c] + pep[c]	Glycolysis	-20	20	Cytoplasm
FBA	fdp[c]	<=>	dhap[c] + g3p[c]	Glycolysis	-20	20	Cytoplasm
FBP	fdp[c] + h2o[c]	->	f6p[c] + pi[c]	Glycolysis	0	20	Cytoplasm
GAPD	g3p[c] + nad[c] + pi[c]	<=>	13dpg[c] + h[c] + nadh[c]	Glycolysis	-20	20	Cytoplasm
PFK	atp[c] + f6p[c]	->	adp[c] + fdp[c] + h[c]	Glycolysis	0	20	Cytoplasm
PGI	g6p[c]	<=>	f6p[c]	Glycolysis	0	20	Cytoplasm
PGK	.	<=>	13dpg[c] + adp[c]	Glycolysis	-20	20	Cytoplasm
PGM	2pg[c]	<=>	3pg[c]	Glycolysis	-20	20	Cytoplasm
PGMT	g1p[c]	<=>	g6p[c]	Glycolysis	-20	20	Cytoplasm
PYK	adp[c] + h[c] + pep[c]	->	atp[c] + pyr[c]	Glycolysis	0	20	Cytoplasm
TPI	dhap[c]	<=>	g3p[c]	Glycolysis	-20	20	Cytoplasm
t_g1p[c]	g1p[e]	<=>	g1p[c]	Transport of glucose	0	20	Cytoplasm-Environment
EX_g1p[c]		<=>	g1p[e]	Exchange glucose	0	100	Cytoplasm-Environment
EX_nad[c]		<=>	nad[c]	Exchange nad	-20	20	Cytoplasm
EX_nadh[c]		<=>	nadh[c]	Exchange nadh	-20	20	Cytoplasm
EX_h[c]		<=>	h[c]	Exchange hydrogen	-20	20	Cytoplasm
LDH_L	h[c] + nadh[c] + pyr[c]	<=>	nad[c] + lac-DASH-L[c]	Glycolysis	-2	0	Cytoplasm
Objective	atp[c] + lac-DASH-L[e] +nadph[c]+ r5p[c] + nad[m] + oaa[m] + atp[m] + cit[c]	<=>		Cancer cell growth.	0	20	Objective Function
EX_pi[c]		<=>	pi[c]	Exchange phosphate	-20	20	Cytoplasm
EX_h2o[c]		<=>	h2o[c]	Exchange water	-20	20	Cytoplasm
t_lac[c]	lac-DASH-L[c]	->	lac-DASH-L[e]	Transport of lactate	-20	100	Cytoplasm-Environment
EX_adp[c]		<=>	adp[c]	Exchange nadh	0	10	Cytoplasm
G6PDH2r	g6p[c] + nadp[c]	<=>	h[c] + 6pgl[c] + nadph[c]	Pentose phosphate	0	20	Cytoplasm
GND	nadp[c] + 6pgc[c]	->	nadph[c] + co2[c] + ru5p-DASH-D[c]	Pentose phosphate	0	20	Cytoplasm
PGL	h2o[c] + 6pgl[c]	->	h[c] + 6pgc[c]	Pentose phosphate	0	20	Cytoplasm
PPM	r1p[c]	<=>	r5p[c]	Pentose phosphate	-20	20	Cytoplasm
PRPPS	atp[c] + r5p[c]	<=>	h[c] + amp[c] + prpp[c]	Pentose phosphate	-20	20	Cytoplasm
RPE	ru5p-DASH-D[c]	<=>	xu5p-DASH-D[c]	Pentose phosphate	-20	20	Cytoplasm
RPI	r5p[c]	<=>	ru5p-DASH-D[c]	Pentose phosphate	-20	20	Cytoplasm
TALA	g3p[c] + s7p[c]	<=>	f6p[c] + e4p[c]	Pentose phosphate	-20	20	Cytoplasm
TKT1	r5p[c] + xu5p-DASH-D[c]	<=>	g3p[c] + s7p[c]	Pentose phosphate	-20	20	Cytoplasm
TKT2	xu5p-DASH-D[c] + e4p[c]	<=>	f6p[c] + g3p[c]	Pentose phosphate	-20	20	Cytoplasm
EX_nadp[c]		<=>	nadp[c]	Exchange nadp	-20	20	Cytoplasm
EX_nadph[c]		<=>	nadph[c]	Exchange nadph	-20	20	Cytoplasm
EX_co2[c]		<=>	co2[c]	Exchange co2	-20	20	Cytoplasm
EX_amp[c]		<=>	amp[c]	Exchange amp	-20	20	Cytoplasm
t_pyr[c]	pyr[c]	<=>	pyr[m]	Transport of pyruvate	-20	20	Cytoplasm-Mitochondria
PDHm	pyr[m] + coa[m] + nad[m]	<=>	accoa[m] + co2[m] + nadh[m]	TCA cycle	0	20	Mitochondria
ACONTm	cit[m]	<=>	icit[m]	TCA cycle	-20	20	Mitochondria
AKGDm	coa[m] + nad[m] + akg[m]	<=>	co2[m] + nadh[m] + succoa[m]	TCA cycle	-20	20	Mitochondria
CSm	accoa[m] + h2o[m] + oaa[m]	<=>	coa[m] + cit[m] + h[m]	TCA cycle	-20	20	Mitochondria
FUMm	h2o[m] + fum[m]	<=>	mal-DASH-L[m]	TCA cycle	-20	20	Mitochondria
ICDHxm	nad[m] + icit[m]	<=>	co2[m] + nadh[m] + akg[m]	TCA cycle	0	20	Mitochondria
ICDHyrm	icit[m] + nadp[m]	<=>	co2[m] + akg[m] + nadph[m]	TCA cycle	0	20	Mitochondria
MDHm	nad[m] + mal-DASH-L[m]	<=>	nadh[m] + oaa[m] + h[m]	TCA cycle	-20	20	Mitochondria
SUCD1m	fad[m] + succ[m]	<=>	fum[m] + fadh2[m]	TCA cycle	-20	20	Mitochondria
SUCOAS1m	coa[m] + succ[m] + gtp[m]	<=>	succoa[m] + gdp[m] + pi[m]	TCA cycle	-20	20	Mitochondria
SUCOASm	coa[m] + succ[m] + atp[m]	<=>	succoa[m] + pi[m] + adp[m]	TCA cycle	-20	20	Mitochondria
EX_nadp[m]		<=>	nadp[m]	Exchange nadp	-20	20	Mitochondria
EX_nadph[m]		<=>	nadph[m]	Exchange nadph	-20	20	Mitochondria
EX_nad[m]		<=>	nad[m]	Exchange nad	-20	20	Mitochondria
EX_nadh[m]		<=>	nadh[m]	Exchange nadh	-20	20	Mitochondria
EX_pi[m]		<=>	pi[m]	Exchange phosphate	-20	20	Mitochondria
EX_coa[m]		<=>	coa[m]	Exchange coenzyme A	-20	20	Mitochondria
EX_co2[m]		<=>	co2[m]	Exchange carbon dioxide	-20	20	Mitochondria
EX_h[m]		<=>	h[m]	Exchange hydrogen	-20	20	Mitochondria
EX_h2o[m]		<=>	h2o[m]	Exchange water	-20	20	Mitochondria
EX_gdp[c]		<=>	gdp[m]	Exchange	-20	20	Mitochondria
EX_gtp[c]		<=>	gtp[m]	Exchange	-20	20	Mitochondria
EX_fad[c]		<=>	fad[m]	Exchange fad	-20	20	Mitochondria
EX_fadh2[c]		<=>	fadh2[m]	Exchange fadh2	-20	20	Mitochondria-cytoplasm
t_cit[c]	cit[c]	<=>	cit[m]	Transport	-20	20	Mitochondria-cytoplasm
EX_akg[m]		<=>	akg[m]	TCA cycle	-20	20	Mitochondria
ATPSr	pi[m] + adp[m] + 4.000000 h[om]	->	h2o[m] + 3.000000 h[m] + atp[m]	Oxidative Phosphorylation	0	1000	Mitochondria
Union_NADH11_CYTBD	nadh[m] + 5.000000 h[m] + 0.500000 o2[m]	->	nad[m] + h2o[m] + 4.000000 h[om]	Oxidative Phosphorylation	0	1000	Mitochondria-Mitochondria Outer membrane
DM_adp[m]		->	adp[m]	ADP demand	0	1000	Mitochondria
Ex_h_Cy_OM_	h[c]	<=>	h[om]	Hydrogen exchange	0	0.01	Cytoplasms- Mitochondria Outer Membrane
Ex_h_OM_M	h[om]	<=>	h[m]	Hydrogen exchange	-0.01	0.01	Mitochondria Outer Membrane- Mitochondria
Ex_h20_M	h2o[m]	<=>	h20[c]	Water exchange	-0.1	0.1	Mitochondria-cytoplasm
DM_o2[c]		->	o2[c]	Oxygen demand	0	0.001	Cytoplasm
t_o2[c]	o2[c]	<=>	o2[om]	Oxygen transport	-0.01	0.01	Cytoplasm- Mitochondria outer membrane
tM_o2[c]	o2[om]	<=>	o2[m]	Oxygen transport	-0.01	0.01	Mitochondria Outer Membrane- Mitochondria
Ex_nadh	nadh[m]	<=>	nadh[c]	Exchange nadh	-0.1	0.1	Mitochondria-cytoplasm
DM_atp[c]		->	atp[c]	Demand ATP	0	0.001	Cytoplasm
DM_accoa[m]		->	accoa[m]	Demand acety-coA	0	0.01	Mitochondria
MDHm	mal-DASH-L[m] + nadp[m]	<=>	pyr[m] + co2[m] + h[m] + nadph[m]	TCA cycle	-0.01	0.001	Mitochondria
Pyr_t	pyr[m]	<=>	pyr[c]	Transport	-1	1	Mitochondia-Cytoplasm
