# Supplementary material for: Modeling Core Metabolism in Cancer Cells: Surveying the Topology Underlying the Warburg Effect
Source: PLoS One. 2010 Aug 25;5(8):e12383. doi: 10.1371/journal.pone.0012383 (PMC2928278; doi:10.1371/journal.pone.0012383)
Supplement: Table S2 — Genes with a significative variation on gene expression in cervical cancer. (0.51 MB XLS) [file pone.0012383.s002.xls]

## Sheet: Hoja1
Bioconductor Affymetrix Probe Listing
Probe	Symbol	Description	Chromosome	Chromosome Location	GenBank	Gene	Cytoband	UniGene	PubMed	Pathway
234825_at					AL137542
203076_s_at	SMAD2	SMAD family member 2	18	-43613463, -43613463	U65019	4087	18q21.1	Hs.12253 Hs.705764	175	Cell cycle
										Wnt signaling pathway
										TGF-beta signaling pathway
										Adherens junction
										Colorectal cancer
										Pancreatic cancer
213218_at	ZNF187	zinc finger protein 187	6	28342766	AV705032	7741	6p21.31	Hs.157883	4
209733_at	LOC286440	hypothetical protein LOC286440	X		AL034399	286440	Xq22.3	Hs.348844	1
211581_x_at	LST1	leukocyte specific transcript 1	6	3000093, 2801557, 31661949, 31662603, 2802211, 3000747	AF000426	7940	6p21.3	Hs.436066	16
233239_at					AK024882
200728_at	ACTR2	ARP2 actin-related protein 2 homolog (yeast)	2	65308405	BE566290	10097	2p14	Hs.643727	48
1552584_at	IL12RB1	interleukin 12 receptor, beta 1	19	-18031370, -18042371	NM_153701	3594	19p13.1	Hs.567294	44	Cytokine-cytokine receptor interaction
										Jak-STAT signaling pathway
209115_at	UBA3	ubiquitin-like modifier activating enzyme 3	3	-69186570	AL117566	9039	3p24.3-p13	Hs.154320	22	Ubiquitin mediated proteolysis
220139_at	DNMT3L	DNA (cytosine-5-)-methyltransferase 3-like	21	-44490650	NM_013369	29947	21q22.3	Hs.592165	21	Methionine metabolism
219097_x_at	C19orf42	chromosome 19 open reading frame 42	19	-16617958	NM_024104	79086	19p13.11	Hs.356467	1
215202_at	LOC91316	similar to bK246H3.1 (immunoglobulin lambda-like polypeptide 1, pre-B-cell specific)	22		AK025313	91316	22q11.23	Hs.148656 Hs.709613	4
219516_at	TRPV4	transient receptor potential cation channel, subfamily V, member 4	12	-108705276	NM_021625	59341	12q24.1	Hs.506713	37
244689_at	PPARA	peroxisome proliferator-activated receptor alpha	22	44925162	AA461080	5465	22q12-q13.1 22q13.31	Hs.103110 Hs.710044	216	PPAR signaling pathway
										Adipocytokine signaling pathway
230905_at	ZDHHC4	zinc finger, DHHC-type containing 4	7	6584666	AI400292	55146	7p22.1	Hs.5268	11
237000_at					R58954
226785_at	ATP11C	ATPase, class VI, type 11C	X	-138636170	BF475862	286410	Xq27.1	Hs.88252	7
221499_s_at	STX16	syntaxin 16	20	56659733	AK026970	8675	20q13.32	Hs.307913	14	SNARE interactions in vesicular transport
1552935_at	ZCCHC5	zinc finger, CCHC domain containing 5	X	-77798221	NM_152694	203430	Xq21.1	Hs.134873	4
237216_at					AV739182
213103_at	STARD13	StAR-related lipid transfer (START) domain containing 13	13	-32575306, -32575306, -32575306	AA128023	90627	13q12-q13	Hs.507704	10
228997_at	C1orf79	chromosome 1 open reading frame 79	1		AW961472	85028	1p35.3	Hs.709882	3
241173_at					AI911173
221401_at	CACNG5	calcium channel, voltage-dependent, gamma subunit 5	17	62303912, 62303912	NM_014404	27091	17q24	Hs.278907	7	MAPK signaling pathway
1559513_a_at	FANCC	Fanconi anemia, complementation group C	9	-96901156	BC006303	2176	9q22.3	Hs.494529	72
239792_at	LOC440288	similar to FLJ16518 protein	15		N75594	440288	15q24.1	Hs.708089	1
228829_at	ATF7	activating transcription factor 7	12	-52192109, -52192109	AI279868	11016	12q13	Hs.12286	15
208698_s_at	NONO	non-POU domain containing, octamer-binding	X	70420191	L14599	4841	Xq13.1	Hs.533282 Hs.700344	39
202757_at	COBRA1	cofactor of BRCA1	9	139269579	NM_015456	25920	9q34	Hs.655043	29
206467_x_at	TNFRSF6B	tumor necrosis factor receptor superfamily, member 6b, decoy	20	61796731, 61798464	NM_003823	8771	20q13.3	Hs.434878	38	Cytokine-cytokine receptor interaction
214604_at	HOXD11	homeobox D11	2	176680329	NM_021192	3237	2q31.1	Hs.421136	16
230947_at	2012-09-01	septin 12	16	-4767674	AI890919	124404	16p13.3	Hs.126780	4
227115_at					AW291331
234204_at					AK025297
231765_at	ZFYVE20	zinc finger, FYVE domain containing 20	3	-15086583	AY009133	64145	3p24.3	Hs.475565 Hs.706478	8
208378_x_at	FGF5	fibroblast growth factor 5	4	81406765	NM_004464	2250	4q21	Hs.37055	26	MAPK signaling pathway
										Regulation of actin cytoskeleton
										Melanoma
210176_at	TLR1	toll-like receptor 1	4	-38474270	AL050262	7096	4p14	Hs.621817 Hs.654532	54	Toll-like receptor signaling pathway
221482_s_at	ARPP-19	cyclic AMP phosphoprotein, 19 kD	15	-50626723	BC003418	10776	15q21.2	Hs.713393 Hs.714723	8
227141_at	TYW3	tRNA-yW synthesizing protein 3 homolog (S. cerevisiae)	1	74971427	AW205739	127253	1p31.1	Hs.348411	4
235022_at	C18orf19	chromosome 18 open reading frame 19	18	-13653345	BE326738	125228	18p11.21	Hs.13034	3
1570326_at					BC015376
240248_at					AA778783
1557285_at	AREGB	amphiregulin B	4		AI891075	727738	4q13.3	Hs.645475
1553670_at	INTS4	integrator complex subunit 4	11	-77267413	NM_033547	92105	11q14.1	Hs.533723	3
235733_at					AW043921
221954_at	C20orf111	chromosome 20 open reading frame 111	20	-42258549	AA160474	51526	20q13.11	Hs.75798	6
240537_s_at	LOC440356	hypothetical LOC440356	16		AW592732	440356	16p11.2	Hs.448823	1
208784_s_at	KLHDC3	kelch domain containing 3	6	43089954	BC001793	116138	6p21.1	Hs.412468	9
242588_at					AA759221
202246_s_at	CDK4	cyclin-dependent kinase 4	12	-56428269	NM_000075	1019	12q14	Hs.95577	148	Cell cycle
										p53 signaling pathway
										Tight junction
										T cell receptor signaling pathway
										Pancreatic cancer
										Glioma
										Melanoma
										Bladder cancer
										Chronic myeloid leukemia
										Small cell lung cancer
										Non-small cell lung cancer
238579_at	C9orf85	chromosome 9 open reading frame 85	9	73716242	AW952521	138241	9q21.13	Hs.534190	4
209675_s_at	HNRNPUL1	heterogeneous nuclear ribonucleoprotein U-like 1	19	46460230, 46461959	BC004242	11100	19q13.2	Hs.155218 Hs.713584	25
239806_at					BF508641
219551_at	EAF2	ELL associated factor 2	3	123036723	NM_018456	55840	3q13.33	Hs.477325	9
227662_at	SYNPO2	synaptopodin 2	4	120029443, 120029443	AA541622	171024	4q26	Hs.655519	13
217155_at					AL049714
242147_at					AW573183
1560867_a_at					AF085926
216554_s_at					U88968
207895_at	NAALADL1	N-acetylated alpha-linked acidic dipeptidase-like 1	11	-64568870	NM_005468	10004	11q12	Hs.13967	3
219330_at	VANGL1	vang-like 1 (van gogh, Drosophila)	1	115986096	NM_024062	81839	1p11-p13.1	Hs.515130	9	Wnt signaling pathway
216236_s_at	SLC2A3	solute carrier family 2 (facilitated glucose transporter), member 3	12	-7963093	AL110298	6515	12p13.3	Hs.419240 Hs.655169	26
225708_at	MED29	mediator complex subunit 29	19	44573802	AI561202	55588	19q13.2	Hs.611541	7
1557817_a_at	LOC100131941	hypothetical protein LOC100131941	13		AF161366	100131941	13q14.3	Hs.317051
208546_x_at	HIST1H2BH	histone cluster 1, H2bh	6	26359857	NM_003524	8345	6p21.3	Hs.247815	17
1568902_at					BC028968
242016_at					BE857296
1561156_at					W69203
241610_x_at					AI306990
1560131_at					BQ710453
243497_at					AI655229
244549_at	LOC100130212	hypothetical protein LOC100130212	2		AW028622	100130212	2p22.2	Hs.709766
206466_at	ACSBG1	acyl-CoA synthetase bubblegum family member 1	15	-76250241	AB014531	23205	15q23-q24	Hs.655760	10
212457_at	TFE3	transcription factor binding to IGHM enhancer 3	X	-48771185	AL161985	7030	Xp11.22	Hs.714810	34
210492_at	MFAP3L	microfibrillar-associated protein 3-like	4	-171144322, -171144322	BC001279	9848	4q32.3	Hs.593942	3
1566664_at	FLJ40176	hypothetical LOC121951	13		AK097495	121951	13q33.1	Hs.368382 Hs.713374	1
241092_at					AI076370
1561927_at	C3orf16	chromosome 3 open reading frame 16	3		AK027233	389161	3q25.1	Hs.665988
205502_at	CYP17A1	cytochrome P450, family 17, subfamily A, polypeptide 1	10	-104580277	NM_000102	1586	10q24.3	Hs.438016	267	C21-Steroid hormone metabolism
209584_x_at	APOBEC3C	apolipoprotein B mRNA editing enzyme, catalytic polypeptide-like 3C	22	37740210	AF165520	27350	22q13.1 22q13.1-q13.2	Hs.441124	27	Atrazine degradation
208464_at	GRIA4	glutamate receptor, ionotrophic, AMPA 4	11	104986009, 104986009, 104986620	NM_000829	2893	11q22	Hs.503743	26	Neuroactive ligand-receptor interaction
235873_at					BF671141
240030_at	COMMD6	COMM domain containing 6	13	-74997350	AA425275	170622		Hs.508266	6
224064_s_at	DHDDS	dehydrodolichyl diphosphate synthase	1	26631388	BC004117	79947	1p36.11	Hs.369385	8	N-Glycan biosynthesis
216954_x_at	ATP5O	ATP synthase, H+ transporting, mitochondrial F1 complex, O subunit	21	-34197626	S77356	539	21q22.1-q22.2 21q22.11	Hs.409140	11	Oxidative phosphorylation
238469_at	OGFRL1	opioid growth factor receptor-like 1	6	72055197	BE620374	79627	6q13	Hs.648434 Hs.656091	2
230728_at					BF516305
218764_at	PRKCH	protein kinase C, eta	14	60858267	NM_024064	5583	14q22-q23	Hs.333907	60	Tight junction
221108_at	LOC51233	hypothetical protein LOC51233	22	-22280638	NM_016449	51233	22q11.2	Hs.517466	3
236028_at	IBSP	integrin-binding sialoprotein	4	88939725	BE466675	3381	4q21-q25	Hs.518726	20	Cell Communication
										Focal adhesion
										ECM-receptor interaction
233981_at					AK021739
220935_s_at	CDK5RAP2	CDK5 regulatory subunit associated protein 2	9	-122190967	NM_018249	55755	9q33.2	Hs.269560	17
200881_s_at	DNAJA1	DnaJ (Hsp40) homolog, subfamily A, member 1	9	33015208	NM_001539	3301	9p13-p12	Hs.445203	26
235324_at	SFRS3	splicing factor, arginine/serine-rich 3	6	36670067	AI445255	6428	6p21	Hs.405144	29
234524_at	PRDM15	PR domain containing 15	21	-42094393, -42091453	AP001745	63977	21q22.3	Hs.473893 Hs.711654	6
240574_at					BE501239
215145_s_at	CNTNAP2	contactin associated protein-like 2	7	145444385	AC005378	26047	7q35-q36	Hs.655684	20	Cell adhesion molecules (CAMs)
223423_at	GPR160	G protein-coupled receptor 160	3	171239396	BC000181	26996	3q26.2-q27	Hs.231320	4
221730_at	COL5A2	collagen, type V, alpha 2	2	-189604885	NM_000393	1290	2q14-q32	Hs.445827	25	Cell Communication
										Focal adhesion
										ECM-receptor interaction
1555793_a_at	ZFP82	zinc finger protein 82 homolog (mouse)	19	-41574700	AL834267	284406	19q13.12	Hs.558734	4
207072_at	IL18RAP	interleukin 18 receptor accessory protein	2	102401685	NM_003853	8807	2q12	Hs.158315	14	Cytokine-cytokine receptor interaction
1559877_at					BC025775
212620_at	ZNF609	zinc finger protein 609	15	62578671	AW165979	23060	15q22.31	Hs.595451 Hs.696256 Hs.714372	7
213377_x_at	RPS12	ribosomal protein S12	6	133177400	AI799007	6206	6q23.2	Hs.546289	13	Ribosome
1564403_at	TOPORS	topoisomerase I binding, arginine/serine-rich	9	-32530541	AK098413	10210	9p21	Hs.589962 Hs.711159	28
201427_s_at	SEPP1	selenoprotein P, plasma, 1	5	-42835738	NM_005410	6414	5q31	Hs.275775 Hs.714733	29
1552854_a_at	VWA5B1	von Willebrand factor A domain containing 5B1	1		NM_144623	127731	1p36.12	Hs.205178	3
217521_at					N54942
237446_at					BF589163
227336_at	DTX1	deltex homolog 1 (Drosophila)	12	111980044	AW576405	1840	12q24.13	Hs.372152	12	Notch signaling pathway
233319_x_at					AK023907
206866_at	CDH4	cadherin 4, type 1, R-cadherin (retinal)	20	59260953	NM_001794	1002	20q13.3	Hs.473231 Hs.598638	15	Cell adhesion molecules (CAMs)
211416_x_at	GGTLC1	gamma-glutamyltransferase light chain 1	20	-23913686, -23913686	L20492	92086	20p11.1	Hs.355394 Hs.450000	7
1558832_at	FLJ32224	hypothetical gene supported by AK056786	1		AK056786	440584	1p34.2	Hs.260928	1
AFFX-HSAC07/X00351_M_at	ACTB	actin, beta	7	-5533304	AFFX-HSAC07/X00351_M	60	7p15-p12	Hs.520640 Hs.708120	197	Cell Communication
										Focal adhesion
										Adherens junction
										Tight junction
										Leukocyte transendothelial migration
										Regulation of actin cytoskeleton
										Vibrio cholerae infection
										Pathogenic Escherichia coli infection - EHEC
										Pathogenic Escherichia coli infection - EPEC
210875_s_at	ZEB1	zinc finger E-box binding homeobox 1	10	31648106, 31650069	U12170	6935	10p11.2	Hs.124503	39
235897_at	COPZ2	coatomer protein complex, subunit zeta 2	17	-43458531	AI916555	51226	17q21.32	Hs.408434	7
231217_at					AU154994
220242_x_at	ZNF701	zinc finger protein 701	19	57765339	NM_018260	55762	19q13.41	Hs.710468	3
208276_at					NM_016420
242591_at	DNAH1	dynein, axonemal, heavy chain 1	3	52325559	BF514271	25981	3p21.1	Hs.655469	5
1556618_at					AI798724
222388_s_at	VPS35	vacuolar protein sorting 35 homolog (S. cerevisiae)	16	-45251089	AF186382	55737	16q12	Hs.696029	24
237914_s_at					AI693161
212506_at	PICALM	phosphatidylinositol binding clathrin assembly protein	11	-85346132	AL135735	8301	11q14	Hs.163893	21
237580_at					R56239
244640_at	ZNF850P	zinc finger protein 850 pseudogene	19		AW440392	342892	19q13.12	Hs.406307	1
242494_at					AW628168
215014_at	KCND3	potassium voltage-gated channel, Shal-related subfamily, member 3	1	-112119976	AL512727	3752	1p13.3	Hs.666367	19
206838_at	TBX19	T-box 19	1	166516901	NM_005149	9095	1q24.2	Hs.714917	16
212714_at	LARP4	La ribonucleoprotein domain family, member 4	12	49080916	AL050205	113251	12q13.13	Hs.696260	7
1569580_a_at					AW450527
225586_at	WDR85	WD repeat domain 85	9	-139569181	BF222775	92715	9q34.3	Hs.292570	4
202030_at	BCKDK	branched chain ketoacid dehydrogenase kinase	16	31027162	NM_005881	10295	16p11.2	Hs.513520	11
231529_at	MEG3	maternally expressed 3 (non-protein coding)	14		AI694752	55384	14q32	Hs.525589 Hs.593706 Hs.654863 Hs.655127	9
221222_s_at	C1orf56	chromosome 1 open reading frame 56	1	149286882	NM_017860	54964	1q21.2	Hs.549171	2
1562729_at					BC014215
234163_at	UBE3A	ubiquitin protein ligase E3A	15	-23133488, -23133488, -23133488	AK026293	7337	15q11-q13	Hs.654383	62	Ubiquitin mediated proteolysis
230773_at					AA628511
231190_at					AL039389
215311_at	NTRK3	neurotrophic tyrosine kinase, receptor, type 3	15	-86220991, -86321598	AL109696	4916	15q25	Hs.410969 Hs.706364	52
210524_x_at					AF078844
230145_at	DUS3L	dihydrouridine synthase 3-like (S. cerevisiae)	19	-5736152	AW014485	56931	19p13.3	Hs.284297	4
1569727_at					BC028245
144 Genes
